# Supplementary material for: Impact of Tralopyril and Triazolyl Glycosylated Chalcone in Human Retinal Cells’ Lipidome
Source: Molecules. 2022 Aug 17;27(16):5247. doi: 10.3390/molecules27165247 (PMC9412578; doi:10.3390/molecules27165247)
Supplement: Supplementary file 1 [file molecules-27-05247-s001.zip]

Archive with 1 entries (1 files):
- molecules-1723805-supplementary.pdf
